# Supplementary material for: The Influence of Non-Optimal Rearing Conditions and Substrates on the Performance of the Black Soldier Fly (Hermetia illucens)
Source: Insects. 2022 Jul 16;13(7):639. doi: 10.3390/insects13070639 (PMC9320413; doi:10.3390/insects13070639)
Supplement: Supplementary file 1 [file insects-13-00639-s001.zip]

Archive with 1 entries (1 files):
- insects-1802561-supplementary.pdf
